# Supplementary material for: Effect of autogenous growth factors released from platelet concentrates on the osteogenic differentiation of periodontal ligament fibroblasts: a comparative study
Source: PeerJ. 2019 Oct 31;7:e7984. doi: 10.7717/peerj.7984 (PMC6825745; doi:10.7717/peerj.7984)
Supplement: Supplemental Information 1 [file peerj-07-7984-s001.xlsx]

## Sheet: ELISA
Growth factor concentrations at different time points													The accumulated growth factor concentrations were calculated.
bFGF(pg/ml)	5h		1d		3d		5d		7d				bFGF(pg/ml)	5h		1d		3d		5d		7d
No.	PRF	CGF	PRF	CGF	PRF	CGF	PRF	CGF	PRF	CGF			No.	PRF	CGF	PRF	CGF	PRF	CGF	PRF	CGF	PRF	CGF
1	86.0035	71.842	90.4859	60.6139	97.5272	100.085	96.9577	129.53	88.0873	94.3109			1	86.0035	71.842	176.489	132.456	274.017	232.541	370.974	362.071	459.062	456.382
2	75.3194	68.2892	69.8245	81.7989	84.0712	96.8168	65.2624	67.6854	93.0865	88.9193			2	75.3194	68.2892	145.144	150.088	229.215	246.905	294.477	314.59	387.564	403.51
3	52.9871	49.6709	87.5136	61.342	55.9014	104.719	122.083	91.5224	78.3647	72.7814			3	52.9871	49.6709	140.501	111.013	196.402	215.732	318.485	307.254	396.85	380.036
4	44.7844	66.0136	89.1119	56.9582	50.946	74.3739	67.9383	89.2832	58.8063	101.258			4	44.7844	66.0136	133.896	122.972	184.842	197.346	252.781	286.629	311.587	387.887
5	58.7529	55.1122	58.7529	77.2034	77.6789	81.4873	121.47	136.14	113.21	177.839			5	58.7529	55.1122	117.506	132.316	195.185	213.803	316.655	349.943	429.865	527.782
6	58.7529	73.4038	65.8277	53.1122	42.0356	239.473	103.057	197.58	142.042	232.382			6	58.7529	73.4038	124.581	126.516	166.616	365.989	269.673	563.569	411.715	795.951
7	65.3553	87.6926	60.1658	49.2981	63.9385	143.419	95.3586	120.983	134.177	159.864			7	65.3553	87.6926	125.521	136.991	189.46	280.41	284.818	401.394	418.996	561.258
8	68.7143	65.4286	75.7143	64.691	73.2857	120.057	93.4286	96.5714	89.4286	143.857			8	68.7143	65.4286	144.429	130.12	217.714	250.177	311.143	346.748	400.571	490.605
Mean	63.8337	67.1816	74.6746	63.1272	68.1731	120.054	95.6945	116.162	99.6503	133.901			Mean	63.8337	67.1816	138.508	130.309	206.681	250.363	302.376	366.525	402.026	500.426
SD	12.9929	11.5826	13.0392	11.2651	18.4367	52.8539	21.1062	40.1663	28.2226	54.503			SD	12.9929	11.5826	18.325	11.2446	33.3383	53.3835	36.1462	87.2776	42.8072	136.472
BMP-2(pg/ml)	5h		1d		3d		5d		7d				BMP-2(pg/ml)	5h		1d		3d		5d		7d
No.	PRF	CGF	PRF	CGF	PRF	CGF	PRF	CGF	PRF	CGF			No.	PRF	CGF	PRF	CGF	PRF	CGF	PRF	CGF	PRF	CGF
1	31.388	19.2317	65.2586	71.012	70.1436	65.5029	64.1188	70.7949	67.0769	68.1625			1	31.388	19.2317	96.6466	90.2437	166.79	155.747	230.909	226.541	297.986	294.704
2	26.89	25.925	66.0687	72.6132	69.7093	66.5613	64.1731	74.4857	67.1312	72.3961			2	26.89	25.925	92.9587	98.5382	162.668	165.099	226.841	239.585	293.972	311.981
3	28.2918	23.8476	65.6657	68.1625	69.6279	64.9601	64.4445	71.3377	60.9165	52.179			3	28.2918	23.8476	93.9576	92.0101	163.585	156.97	228.03	228.308	288.946	280.487
4	36.415	43.7106	64.9872	67.8097	67.8097	57.6197	65.9642	71.012	64.9872	73.4816			4	36.415	43.7106	101.402	111.52	169.212	169.14	235.176	240.152	300.163	313.634
5	47.676	51.849	74.8979	75.4248	76.8298	75.337	73.1417	72.6149	71.1221	75.6004			5	47.676	51.849	122.574	127.274	199.404	202.611	272.545	275.226	343.668	350.826
6	49.83	26.252	72.8783	47.7105	78.3567	73.6686	76.5664	63.6581	43.2859	71.1221			6	49.83	26.252	122.708	73.9625	201.065	147.631	277.631	211.289	320.917	282.411
7	53.779	47.505	75.337	73.3173	77.6201	76.4785	73.7564	59.8927	74.2833	73.932			7	53.779	47.505	129.116	120.822	206.736	197.301	280.492	257.194	354.776	331.126
8	38.5714	32.1429	68.5621	66.1429	71.2815	80.1429	68.4286	80.2857	64.4286	82.1051			8	38.5714	32.1429	107.134	98.2857	178.415	178.429	246.844	258.714	311.272	340.819
Mean	39.1052	33.808	69.2069	67.7741	72.6723	70.0339	68.8242	70.5102	64.154	71.1223			Mean	39.1052	33.808	108.312	101.582	180.984	171.616	249.809	242.126	313.963	313.248
SD	10.261	12.2173	4.46644	8.68924	4.21051	7.53567	4.98856	6.28484	9.37544	8.6468			SD	10.261	12.2173	14.4936	17.4527	18.4798	19.8459	23.3436	20.6773	24.127	26.354
TGF-β1(pg/ml)	5h		1d		3d		5d		7d				TGF-β1(pg/ml)	5h		1d		3d		5d		7d
No.	PRF	CGF	PRF	CGF	PRF	CGF	PRF	CGF	PRF	CGF			No.	PRF	CGF	PRF	CGF	PRF	CGF	PRF	CGF	PRF	CGF
1	3004.48	991.763	17185.1	8423.73	9737.57	8845.28	6822.49	11009.1	4343.87	3449.16			1	3004.48	991.763	20189.6	9415.5	29927.2	18260.8	36749.7	29269.9	41093.5	32719
2	4050.27	3320.28	11710.1	10013	7939.28	9429.89	5577.47	10340.3	968.478	2430.84			2	4050.27	3320.28	15760.3	13333.3	23699.6	22763.2	29277.1	33103.5	30245.6	35534.4
3	1052.73	1221.8	9150.26	8270.29	7860.53	12021.3	4733.83	12496.7	3789.98	6182.83			3	1052.73	1221.8	10203	9492.09	18063.5	21513.4	22797.3	34010.1	26587.3	40193
4	4109.95	8313.57	10304.7	8536.8	7633.1	9419.62	6455.59	12853.4	4538.26	2679.32			4	4109.95	8313.57	14414.6	16850.4	22047.7	26270	28503.3	39123.4	33041.6	41802.7
5	3770.11	2318.08	2989.63	3736.28	3681.58	2913.34	1988.55	2240.01	1894.99	2365.86			5	3770.11	2318.08	6759.74	6054.36	10441.3	8967.7	12429.9	11207.7	14324.9	13573.6
6	3022.38	2988.69	3296.45	1300.75	2999.91	4709.81	2366.91	5175.16	2552.97	3191.42			6	3022.38	2988.69	6318.83	4289.44	9318.74	8999.25	11685.7	14174.4	14238.6	17365.8
7	4213.06	2508.01	2550.72	3022.38	1932.02	3118.5	1860.95	5554.56	2269.13	1744.58			7	4213.06	2508.01	6763.78	5530.39	8695.8	8648.89	10556.8	14203.4	12825.9	15948
8	3454.57	3070.71	8009.57	6106.43	5729.29	8362.71	3115.43	8649.71	2931.71	3354.29			8	3454.57	3070.71	11464.1	9177.14	17193.4	17539.9	20308.9	26189.6	23240.6	29543.9
Mean	3334.69	3091.61	8149.56	6176.21	5939.16	7352.56	4115.15	8539.87	2911.17	3174.79			Mean	3334.69	3091.61	11484.3	9267.83	17423.4	16620.4	21538.6	25160.3	24449.7	28335
SD	1035.27	2273.34	5092.13	3148.81	2798.64	3343.48	2034.98	3845.88	1243.27	1344.56			SD	1035.27	2273.34	5008.32	4194.94	7636.27	6954.11	9588.05	10621.7	10228.5	11251.4

## Sheet: CCK-8
PDLFs proliferation at different time points(CCK-8 assay)
	DAY1			DAY3			DAY5			DAY7
No.	Control	PRF	CGF	Control	PRF	CGF	Control	PRF	CGF	Control	PRF	CGF
1	0.31	0.334	0.591	0.416	0.489	0.573	0.563	0.463	0.939	0.659	1.627	1.339
2	0.271	0.334	0.646	0.428	0.46	0.586	0.513	0.645	0.655	0.866	1.757	1.268
3	0.319	0.342	0.652	0.429	0.456	0.639	0.508	0.854	0.716	0.859	1.334	1.243
4	0.344	0.351	0.642	0.423	0.46	0.629	0.524	0.654	0.596	0.615	1.194	1.212
5	0.298	0.354	0.654	0.408	0.444	0.616	0.497	0.659	0.452	0.597	1.45	1.122
6	0.291	0.394	0.661	0.407	0.441	0.605	0.526	0.654	0.698	0.476	1.226	1.147
7	0.287	0.362	0.641	0.399	0.426	0.608	0.314	0.676	0.839	0.693	1.131	1.174
8	0.312	0.347	0.661	0.398	0.436	0.589	0.808	0.748	0.883	1.005	1.217	1.165
Mean	0.304	0.35225	0.6435	0.4135	0.4515	0.605625	0.531625	0.669125	0.72225	0.72125	1.367	1.20875
SD	0.0223862	0.0194257	0.0225705	0.0123635	0.019376	0.0223603	0.134654	0.109595	0.160613	0.174024	0.225415	0.0718326

## Sheet: ALP activity
ALP activity of PDLFs
	OD Value			Relative expression
No.	Control	PRF	CGF	Control	PRF	CGF
1	0.115	0.256	0.23	0.974576	2.16949	1.94915
2	0.135	0.225	0.229	1.14407	1.90678	1.94068
3	0.14	0.169	0.234	1.18644	1.4322	1.98305
4	0.133	0.191	0.252	1.12712	1.61864	2.13559
5	0.131	0.151	0.126	1.11017	1.27966	1.0678
6	0.114	0.128	0.127	0.966102	1.08475	1.07627
7	0.09	0.178	0.197	0.762712	1.50847	1.66949
8	0.086	0.199	0.183	0.728814	1.68644	1.55085
Mean	0.118			1	1.58581	1.67161
SD				0.17544	0.344192	0.413229

## Sheet: western blot
Osteogenic markers expression of PDLFs
OCN	OCN/GAPDH			Relative expression
No.	Control	PRF	CGF	Control	PRF	CGF
1	0.873921	1.0038	1.07233	1.01415	1.16486	1.2444
2	0.837288	0.958767	1.03797	0.971637	1.11261	1.20452
3	0.884283	1.03795	1.01085	1.02617	1.2045	1.17305
4	0.851427	0.986553	1.0403	0.988044	1.14485	1.20722
Mean	0.86173			1	1.1567	1.2073
SD				0.0247154	0.0384521	0.0291949
OPN	OPN/GAPDH			Relative expression
No.	Control	PRF	CGF	Control	PRF	CGF
1	0.151986	0.226319	0.307414	1.04763	1.56	2.11898
2	0.139896	0.278937	0.349005	0.964294	1.92269	2.40567
3	0.133351	0.267552	0.391447	0.919175	1.84422	2.69821
4	0.155073	0.244272	0.362206	1.0689	1.68374	2.49666
Mean	0.145076			1	1.75266	2.42988
SD				0.0702937	0.162442	0.240628
OSX	OSX/GAPDH			Relative expression
No.	Control	PRF	CGF	Control	PRF	CGF
1	0.291883	0.375712	0.334539	0.988304	1.27215	1.13274
2	0.26943	0.356736	0.404105	0.912281	1.2079	1.36829
3	0.314698	0.30222	0.37613	1.06556	1.02331	1.27356
4	0.305336	0.331556	0.384653	1.03386	1.12264	1.30242
Mean	0.295337			1	1.1565	1.26925
SD				0.0665217	0.107862	0.0992687

## Sheet: Antibodies-western blot
Roles of growth factors in PRF induced osteogenic markers expression
OCN	OCN/GAPDH								Relative expression
No.	Control	PRF	Anti-BMP-2	PRF-Anti-BMP-2	Anti-bFGF	PRF-Anti-bFGF	Anti-TGF-β	PRF-Anti-TGF-β	Control	PRF	Anti-BMP-2	PRF-Anti-BMP-2	Anti-bFGF	PRF-Anti-bFGF	Anti-TGF-β	PRF-Anti-TGF-β
1	0.647181	0.940948	0.565785	0.638046	0.609736	0.773236	0.447303	0.494723	1.00686	1.46389	0.880226	0.992647	0.948603	1.20297	0.695896	0.76967
2	0.612877	0.952543	0.540462	0.584308	0.620559	0.819818	0.485359	0.508385	0.95349	1.48193	0.840829	0.909043	0.965441	1.27544	0.755102	0.790925
3	0.666151	0.931978	0.531723	0.495908	0.596004	0.69942	0.431563	0.467526	1.03637	1.44993	0.827234	0.771514	0.927239	1.08813	0.671409	0.727358
4	0.644881	0.948383	0.575235	0.586881	0.614965	0.772864	0.453936	0.565328	1.00328	1.47546	0.894928	0.913046	0.956738	1.20239	0.706216	0.879515
Mean	0.642772								1	1.4678	0.860804	0.896563	0.949505	1.19223	0.707156	0.791867
SD									0.0343699	0.014056	0.0319771	0.0918273	0.016359	0.0774153	0.0351397	0.0641277
OPN	OPN/GAPDH								Relative expression
No.	Control	PRF	Anti-BMP-2	PRF-Anti-BMP-2	Anti-bFGF	PRF-Anti-bFGF	Anti-TGF-β	PRF-Anti-TGF-β	Control	PRF	Anti-BMP-2	PRF-Anti-BMP-2	Anti-bFGF	PRF-Anti-bFGF	Anti-TGF-β	PRF-Anti-TGF-β
1	0.69743	1.2161	0.62089	0.82863	0.5903	0.75042	0.5389	0.60612	0.999667	1.74311	0.889958	1.18772	0.846111	1.07562	0.772437	0.868787
2	0.70428	1.29158	0.63184	0.79332	0.63019	0.73435	0.50986	0.58119	1.00949	1.8513	0.905653	1.13711	0.903288	1.05259	0.730812	0.833053
3	0.69398	1.19664	0.60071	0.77273	0.55253	0.72004	0.56683	0.54528	0.994722	1.71521	0.861032	1.1076	0.791973	1.03207	0.81247	0.781581
4	0.69496	1.22486	0.621497	0.87323	0.59393	0.79452	0.54369	0.61892	0.996126	1.75566	0.890828	1.25165	0.851314	1.13883	0.779302	0.887134
Mean	0.697663								1	1.76632	0.886868	1.17102	0.848172	1.07478	0.773755	0.842639
SD									0.006657	0.0591194	0.0186688	0.0631201	0.0454979	0.0462586	0.0335435	0.0464881
OSX	OSX/GAPDH								Relative expression
No.	Control	PRF	Anti-BMP-2	PRF-Anti-BMP-2	Anti-bFGF	PRF-Anti-bFGF	Anti-TGF-β	PRF-Anti-TGF-β	Control	PRF	Anti-BMP-2	PRF-Anti-BMP-2	Anti-bFGF	PRF-Anti-bFGF	Anti-TGF-β	PRF-Anti-TGF-β
1	0.473418	0.630521	0.349012	0.461375	0.389726	0.411153	0.311724	0.376688	1.00276	1.33553	0.739253	0.977253	0.825491	0.870876	0.660273	0.797875
2	0.466627	0.66784	0.311419	0.472307	0.406421	0.443423	0.343183	0.368753	0.988378	1.41457	0.659627	1.00041	0.860854	0.939228	0.726907	0.781069
3	0.47667	0.65484	0.33125	0.43877	0.35367	0.36369	0.37479	0.33078	1.00965	1.38704	0.701632	0.929373	0.74912	0.770344	0.793855	0.700636
4	0.47174	0.63441	0.35549	0.46597	0.39757	0.41966	0.32679	0.38578	0.999208	1.34377	0.752975	0.986987	0.842106	0.888896	0.692185	0.817134
Mean	0.472114								1	1.37023	0.713372	0.973506	0.819393	0.867336	0.718305	0.774178
SD									0.00887804	0.0372093	0.0418911	0.030915	0.0490249	0.0708362	0.0572473	0.0511945
Roles of growth factors in CGF induced osteogenic markers expression
OCN	OCN/GAPDH								Relative expression
No.	Control	CGF	Anti-BMP-2	CGF-Anti-BMP-2	Anti-bFGF	CGF-Anti-bFGF	Anti-TGF-β	CGF-Anti-TGF-β	Control	CGF	Anti-BMP-2	CGF-Anti-BMP-2	Anti-bFGF	CGF-Anti-bFGF	Anti-TGF-β	CGF-Anti-TGF-β
1	0.900474	1.10981	0.741763	0.921857	0.678672	0.689289	0.718553	0.67982	1.09395	1.34827	0.901139	1.11993	0.824492	0.837391	0.872942	0.825887
2	0.872625	1.07242	0.711448	0.888018	0.755474	0.740258	0.542027	0.597528	1.06012	1.30284	0.864311	1.07882	0.917796	0.899311	0.658488	0.725914
3	0.774578	1.13745	0.777349	0.737265	0.630568	0.661109	0.632103	0.759936	0.941005	1.38185	0.944371	0.895675	0.766053	0.803156	0.767917	0.923217
4	0.74488	0.94257	0.57389	0.78578	0.61248	0.77899	0.45337	0.5268	0.904926	1.14509	0.697197	0.954614	0.744078	0.946365	0.550782	0.639989
Mean	0.823139								1	1.29451	0.851754	1.01226	0.813105	0.871555	0.712532	0.778752
SD									0.091215	0.104743	0.108109	0.104782	0.077607	0.0638032	0.138904	0.122663
OPN	OPN/GAPDH								Relative expression
No.	Control	CGF	Anti-BMP-2	CGF-Anti-BMP-2	Anti-bFGF	CGF-Anti-bFGF	Anti-TGF-β	CGF-Anti-TGF-β	Control	CGF	Anti-BMP-2	CGF-Anti-BMP-2	Anti-bFGF	CGF-Anti-bFGF	Anti-TGF-β	CGF-Anti-TGF-β
1	0.67526	1.20001	0.60462	0.96905	0.60824	0.63429	0.49005	0.53932	0.991801	1.76254	0.888047	1.42331	0.893364	0.931625	0.71977	0.792136
2	0.65267	1.19475	0.63045	1.031	0.66285	0.83645	0.44564	0.60241	0.958621	1.75481	0.925985	1.5143	0.973573	1.22855	0.654542	0.884801
3	0.70048	1.21782	0.61236	0.92012	0.58303	0.59376	0.47094	0.49579	1.02884	1.7887	0.899415	1.35144	0.856336	0.872096	0.691702	0.728201
4	0.69496	1.22125	0.62256	0.85215	0.59345	0.76569	0.54445	0.61129	1.02074	1.79373	0.914397	1.25161	0.871641	1.12462	0.799671	0.897843
Mean	0.680843								1	1.77494	0.906961	1.38517	0.898728	1.03922	0.716421	0.825745
SD									0.0318398	0.0191609	0.0166522	0.111213	0.052158	0.165979	0.061595	0.0802708
OSX	OSX/GAPDH								Relative expression
No.	Control	CGF	Anti-BMP-2	CGF-Anti-BMP-2	Anti-bFGF	CGF-Anti-bFGF	Anti-TGF-β	CGF-Anti-TGF-β	Control	CGF	Anti-BMP-2	CGF-Anti-BMP-2	Anti-bFGF	CGF-Anti-bFGF	Anti-TGF-β	CGF-Anti-TGF-β
1	1.03307	1.09269	0.87334	0.94912	0.749863	0.804871	0.578651	0.587231	1.12282	1.18762	0.949215	1.03158	0.81501	0.874797	0.628924	0.638249
2	0.831112	0.998823	0.795558	0.922289	0.770182	0.820448	0.590419	0.738896	0.903319	1.0856	0.864676	1.00242	0.837095	0.891728	0.641714	0.803091
3	0.933852	1.16742	0.866216	0.964804	0.700957	0.853919	0.574838	0.618385	1.01498	1.26884	0.941472	1.04863	0.761856	0.928107	0.62478	0.67211
4	0.882225	1.18739	0.758127	0.865134	0.733117	0.720855	0.601628	0.664414	0.958872	1.29055	0.823992	0.940296	0.79681	0.783482	0.653897	0.722138
Mean	0.920065								1	1.20815	0.894839	1.00573	0.802693	0.869529	0.637329	0.708897
SD									0.0937181	0.0929394	0.0607193	0.0476121	0.0318199	0.0615249	0.0131893	0.0716292
