# Supplementary material for: Effect of autogenous growth factors released from platelet concentrates on the osteogenic differentiation of periodontal ligament fibroblasts: a comparative study
Source: PeerJ. 2019 Oct 31;7:e7984. doi: 10.7717/peerj.7984 (PMC6825745; doi:10.7717/peerj.7984)
Supplement: Supplemental Information 2 [file peerj-07-7984-s002.zip]

Archive with 3 entries (2 files):
- Full-length uncropped blots (Figs. 5 and 6)/Figure 5.pptx
- Full-length uncropped blots (Figs. 5 and 6)/Figure 6.pptx
- Full-length uncropped blots (Figs. 5 and 6)/
